# Supplementary material for: Lipidomics of human adipose tissue reveals diversity between body areas
Source: PLoS One. 2020 Jun 16;15(6):e0228521. doi: 10.1371/journal.pone.0228521 (PMC7297320; doi:10.1371/journal.pone.0228521)
Supplement: S1 File — (CSV) [file pone.0228521.s005.csv]

row identity	pool	pool	NIST	NIST	NIST	NIST	NIST	NIST	Lower back	Lower back	Thigh	Abdomen	Breast	Breast	Breast	Abdomen	pool	pool	Thigh	Lower back	Thigh	Abdomen	Lower back	Thigh	Abdomen	Abdomen	Abdomen	pool	pool
DG(34:0)	0	100890.74	113610.95	117749.8	104401.98	99350.17	98411.48	103928.05	123823.46	79469.92	107699.92	88630.23	96991.83	89407.48	98684.99	89794.27	87716.48	95875.93	103537.29	90779.58	92823.04	91326.79	89398.58	92247.34	90363.58	0	88052.27	89125.25	82341.06
DG(36:0)	89290.16	88402.1	96666.16	102616.73	102437.55	94181.36	91085.96	89160.34	87149.94	83111.55	84211.94	78962.18	79285.36	81652.8	81486.85	77807.7	0	82217.6	0	82217.42	74880.01	75444.13	76805.7	76321.74	0	0	0	77672.3	75982.75
DG(36:1)	182460.42	179323.63	76984.52	79608.81	69259.44	62815.59	61937.85	62902.41	251942.66	155549.2	174646.44	154939.39	162007.28	168814.67	166674.05	144859.42	175567.8	212378.8	129076.78	170253.75	181578.52	182578.51	134999.47	141360.77	157753.58	152021.91	156323.03	165678.17	175670.35
DG(40:6)_A	86894.57	99660.84	94657.61	78641.19	91387.62	87953.42	83888.83	93861.42	98242.77	95865.92	94543.72	98167.34	95278.87	92273.27	97791.24	93341.18	87009.07	86769.61	94007.69	94360.18	91497.72	83398.51	87534.42	86968.28	86574.96	87546.67	96136.1	96956.69	84222.19
HexCer(d40:1)	169397.79	153027.43	145266.74	157506.89	131396.47	115080.87	135698.89	144207.12	1014858.75	65488.76	226240.9	95338.63	152316.15	150107.24	187880.56	210415.38	152894.96	191275.55	66213.59	226180	200638.28	116425.3	130968.88	89759.47	0	60223.95	166478.02	154677.53	149009.42
LPC(15:0)_A	40084.41	47151.76	323190.16	381255.34	326706.77	282362.06	346931.07	310092.07	50065.36	34335.96	39879.39	44208.34	50079.44	44616.98	38914.67	40704.92	50213.16	53003.22	41344.45	46635.06	44263.42	39359.98	44995.8	40711.23	35916.54	39690.4	45363.39	42925.95	36469.83
LPC(16:0)	445417.23	392399.47	50300390.38	51303212.38	50494770.9	46509501.49	49126652.21	48683193.43	1854755.14	166843.56	434401.78	130138.47	456861.69	445927.42	453579.84	617630.13	382194.15	408068.61	166080.28	514283.9	263614.26	505396.65	198566.51	221676.89	113069.13	115069.81	450756.66	410016.83	387930.34
LPC(18:0)	273545.36	243390.88	24879402.33	25546415.09	25087765.09	21633235.87	23243057.25	23565488.67	958167.11	124182.82	262094.69	101012.24	298793.3	277430.31	263208.63	340081.11	222710.92	247700.19	123911.24	293275.83	174931.91	277768.9	127270.29	147484.55	100141.24	102082.46	249075.63	246174.07	229103.78
LPC(18:1)	2519241.82	2489702.06	15852481.89	16285787.16	16061418	13839099.66	14936548.9	15075671.62	2150028.24	2133921.93	2143630	2160391.05	2136486.17	2084702.2	2171153.64	2118376.78	2357425.07	2551813.2	2126790.77	2238814.87	2191742.81	2107828.94	2037804.66	2096874.56	2024381.11	2034888.07	2074732.76	2438136.11	2373969.17
PC(30:0)	53298.41	49357.67	1571448.47	1597898.82	1579853.51	1429500.82	1467964.74	1497191.08	56406.63	0	55784.6	49322.64	54633.67	0	94058.97	55863.64	47775.9	51167.97	0	0	87177.52	0	0	0	0	41291.16	0	52839.72	50209.37
PC(32:0)	322100.16	307175.93	6478748.22	6538010.49	6564339.35	6014038.66	6290844.5	6282635.52	333159.19	175404.11	453870.4	254334.4	296979.24	200396.64	309612.72	221822.81	287594.82	318536.09	335186.03	210459.71	653800.86	191901.41	180285.57	268033.31	303534.12	410018.94	214623.28	320355.1	299502.27
PC(33:0)_A	410045.44	394872.52	975114.52	963931.32	502579.42	841496.21	494104.07	873942.16	352642.12	353864.66	370139.53	357598.97	355278.84	339422.04	341827.32	352061.5	372143.11	407272.09	347242.97	358848.32	392570.88	349584.8	327888.39	344017.13	341924.3	340573.62	360598.7	400111.95	389375.61
PC(33:0)_B	568032.84	534741.44	82036.55	90105.11	69414.66	69162.34	82681.43	92512.94	649709.26	451215.92	460646.81	459671.96	434183.73	454234.35	452802.78	431315.45	483966.77	606826.65	447449.78	501622.19	542082	483898.07	387817.73	441093.27	437854.02	444069.09	460301.72	589946.48	547045.77
PC(34:1)	1162909.49	1094694.12	78002194.32	78098172.62	79033818.8	75459533.46	76886832.06	76816415.63	690900.85	453329.83	1378891.55	805474.44	1099113.23	510828.96	1780029.48	807157.51	1022843.51	1108575.28	831974.69	557820.69	2235963.72	539281.4	539353.56	686866.63	1262311.42	1535772.68	516013.77	1152095.29	1043008.29
PC(34:2)	1284070.89	1196688.62	105212993.2	105406713	105956596.6	102079701.2	103349238.6	103814137.9	1053001.38	724990.59	1723538.83	1056497.78	1130689.8	610893.07	2098791.62	943720.38	1144833.65	1245223.93	1004657.63	866770.18	3024187.63	531705.06	892724.11	829350.78	1242134.63	1045918.63	746094.29	1282064.97	1194219.3
PC(36:0)	2857599.59	2776693.29	552306.36	569116.52	486251.02	452265.71	515294.36	492550.53	175947.41	2409689.15	2415627.15	2458698.92	2377561.16	2412130.34	2412762.23	2359947.99	2594809.32	3001425.53	2483908.5	2586760.94	2704641.65	2540548.48	2284502.13	2399521.8	2473398	2455041.02	2473035.38	2911060.93	2759704.31
PC(36:2)	838922.07	791647.51	91778148.84	91748336.05	92669347.91	88334533.33	90044815.61	89896691.85	607662.56	407172.49	1030805.25	655948.96	633225.2	451025.92	1486400.61	638286.35	747723.75	821177.8	642038.1	495246.02	1683302.7	421953.69	519584.39	506600.14	856489.18	686745.96	452776.3	849716.16	777513.05
PC(36:3)	341516.69	328389.45	84682792.28	84417821.86	85362841.37	80480628.31	81579562.96	81752145.65	260588.63	175480.3	434413.05	277173.76	254974.48	184523.68	648175.16	273248.73	312779.11	333397.88	264135.03	208456.63	708524.13	144571.79	207686.27	207714.8	333643.1	274850.05	184017.81	341068.2	321163.43
PC(36:4)_B	293179.83	270748.8	91702067.06	91534953.05	92027552.41	88062596.98	89537039.12	89316835.79	186495.34	137532.52	345388.42	279961.38	256534.1	151331.56	389834.68	197643.71	300834.49	324228.22	268485.83	190379.92	645306.05	83634.28	158394.62	193414.32	380602.39	384960.19	154473.29	351643.63	262953.12
PC(36:5)	91962.59	86470.21	11889987.58	12124572.49	12099648.56	10545028.83	10864756.23	10836606.52	93148.45	242743.34	156659.2	63191.92	65902.94	236917.89	248167.72	250437.58	72537.33	243448.44	97283.3	65850.81	235718.31	0	66613.95	81512.93	256867.95	0	227073.13	241027.63	96988.63
PC(38:5)	166156.35	164656.65	42037003.95	41829524.73	42536293.81	33717915.11	34185757.93	34560632.92	108690.17	107408.92	176039.85	147947.11	129822.96	115038.84	302691.01	149667.77	239032.35	181821.53	134109.56	113912.93	241477.16	105589.97	121513.03	92702.32	157597.46	179501.54	115017.22	147687	144465.79
PC(P-34:1)/PC(O-34:2)_B	148435.11	147754.43	2627928.73	2554084.98	2681128.33	2290195.84	2239930.72	2251757.32	79423.53	66617.25	231652.36	129874.7	137688.34	56640.99	168627.42	98802.62	144500.29	157142.81	137274.37	83201.95	385296.27	78693.2	92033.55	122063.25	292868.46	144516.42	78901.26	146284.38	152439.54
PC(P-34:2)/PC(O-34:3)	613021.44	575402.4	5663704.46	5761104.31	5737398.79	4975252.57	5200954.32	5255183.76	531064.21	496910.57	784458.41	541921.42	537146.21	386051.14	549379.45	433239.11	558725.53	587418.26	585659.79	508271.68	1103559.79	413154.65	551408.04	521677.07	763426.44	474418.48	500479.49	583111.39	546295.72
PC(P-36:3)/PC(O-36:4)	130809.13	89864.15	14134282.07	13429334.65	13353578.03	12684441.82	12983193.97	13092106.39	124348.47	106609.92	164900.38	77106.8	94367.35	0	121178.04	77053.47	89143.3	107409.72	122025.71	89313.92	308533.69	0	101251.89	105320.39	137314.42	103475.85	93294.43	109396.58	107585.01
PE(36:3)_B	7801262.58	7631474.27	1225920.74	1327195.93	1081566.02	858263.5	1194555.79	1244909.67	6930102.25	6832371.38	6494362.66	6810363.18	6782364.43	6747579.87	6663017.04	6419406.39	7114342.41	7460183.09	6910562.1	6931473	7065057.89	6793327.17	6397590.86	6608580.21	6646768.66	6597896.43	6451808.93	7337235.3	7039265.02
PE(O-38:6)/PE(P-38:5)	85052.73	83486.71	1289586.31	1390041.69	1369951.8	1058448.94	1264895.48	1260526.72	75555.76	0	135323.12	71787.79	74806.08	0	78327.7	0	74813.32	57905.01	83062.54	0	148398.68	0	106485.5	105805.26	128114.06	90999.42	0	112220.33	70191.53
PE(O-40:7)/PE(P-40:6)	184257.5	179007.14	54448.48	82658.55	46894.24	0	80113.69	88789.74	159293.99	139656.83	162767.68	153294.66	160004.75	135950.24	165508.09	160098.31	141479.6	175038.24	123584.78	157414.8	142162.44	153602.3	130649.54	154436.73	157560.41	157327.59	151422.06	172725.27	164704.62
SM(d34:1)	451394.14	422704.42	32348199.13	33380689.38	32927107.04	30707549.95	32275257.55	31891029.69	417002.7	257339.51	762237.95	328368.27	363460.71	222651.01	654492.48	261032.89	401628.66	428366.91	438125.24	322640.47	1285935.2	212376.03	301272.05	395366.96	542325.74	365603	288780.98	454757.92	397420.47
SM(d36:1)	180868.97	151162.78	9957245.81	10337841.06	9904419.18	8680245.13	9610787.19	9591951.66	155799.06	106000.43	188544.68	142922.45	170059.52	103479.13	144070.5	104408.58	140069.98	162373.73	132600.05	122751.76	259112.22	112376.09	102060.47	126604.48	141665.71	164606.62	99986.5	169877.07	153555.33
SM(d37:1)	169669.88	162090.56	665871.81	686093.49	656748.84	552090.84	591300.69	605635.97	151074.73	145255.64	147574.93	148014.83	136988.13	138750.23	142485.6	134125.15	152106.48	166527.32	145239.11	147938.48	163018.28	135290.23	131556.53	142000.24	144148.82	145576.15	136807.12	160770.27	154855.69
SM(d38:1)	129904.86	114462.34	9666876.61	10053361.41	9407753.63	7956781.65	8928390.06	8983747.27	130193.78	54338.55	160690.57	93912.78	80970.91	0	136154.25	0	97035.54	107660.11	71726.85	66234.93	221379.19	66169.71	61868.81	88161.39	100296	131004.14	54883.8	101878.54	88071.99
SM(d42:2)	195064.15	163545.79	40518872.21	41141096.74	40952210.22	35559658.37	37329210.95	37544413.03	175161.77	97205.26	421814.89	139739.45	150515.6	86973.97	260930.44	100513.5	146639.97	158922.52	170039.85	112337.3	608790.48	73507.71	110678.7	205859.48	156080.38	177090.45	96700.57	198188.53	152461.07
TG(40:0)	1166004.54	1124869.31	55904.94	64128.94	54530.36	42621.27	56796.52	77415.12	919662.07	658062.27	1117578.1	420358.72	620952.59	806283.99	2099815.93	999594.15	1069613.9	1184183.55	460925.74	872952.1	1302591.84	999210.34	968317.36	504539.6	2031126.89	86467.75	857368.76	1119359.7	1065601.16
TG(40:1)	666673.97	651335.67	63956.34	71321.24	68031.9	55982.61	62827.78	60912.03	685778.57	508565.86	972930.27	283322.84	320225.95	561263.63	1149144.48	917356.77	611454.86	676756.19	377146.58	632264.16	1094218.26	466692.95	704095.44	416758.06	654950.75	0	640733.45	649940.76	614285.12
TG(42:0)	3365079.36	3245081.95	165883.46	187939.12	174985.15	151351.93	169263.89	165720.22	2579364.41	2041183.18	2268989.16	1284694.88	2315674.83	2347230.07	4836576.05	2973733.65	3006247.74	3139117.1	1443874.94	2501611.01	2085255.95	3423551.33	2854634.13	1620511.67	4377750.3	694608.85	2741347.97	3147984	2978309.52
TG(42:1)	3422668.15	3353350.02	151939.47	163519.7	158838.45	132570.44	139550.58	134709.17	2857811.61	2245278	3724569.86	1449061.56	1807519.3	2508986.5	5609246.15	3715543.65	3196254.1	3591864.92	1550753.36	2873253.48	4378607.99	3106627.12	3222256.03	1646061.24	5311988.18	360450.01	2756543.67	3443406.04	3265078.28
TG(42:2)	1242823.91	1225299.34	87434.84	90985.19	111439.07	78058.32	81089.83	81510.98	1172129.58	856165.22	1342845.84	612196.95	522437.42	1004156.45	2430597.39	1443226.55	1160520.54	1288163.1	541431.28	1086775.67	1610280.74	907537.45	1193932.33	570214.35	1749369.32	99202.13	1005965.87	1238265.72	1178068.31
TG(44:0)	5151304.06	4811553.15	561333.41	609592.69	566163.89	515966.55	554994	544126.88	4301302.05	3706097.7	3409289.47	2392393.77	3820083.91	4268479.1	5778640.48	4723967.34	4281446.4	4520408.87	2695826.92	4058971.91	3235734.95	5819722.73	4639750.89	3083800.26	5127912.34	1884626.71	4972960.62	4521600.97	4323597.95
TG(44:1)	9801425.57	9432625.75	561614.33	589626.05	590820.79	514234.35	528423	523004.17	8565774.21	7643342.74	7839348.71	4428514.93	7386804.36	8252395.87	11996240.79	10555020.74	8625035.77	8775887.08	5618786.88	8545216.21	7305820.99	10498981.72	9580639.58	6260147.09	10001994.62	2936127.92	9104470.24	8871002.91	8528956.15
TG(44:2)	5162970.64	4995528.97	273129.04	289806.57	289761.93	252975.52	257128.12	259327.54	4706416.09	3732231.06	6490024.3	3275223.57	2853363.96	3431498.6	7647875.62	6224176.42	4793934.48	5318127.89	2865508.23	4694294.01	7883733.79	3740598.92	5231687.07	2881638.41	6368750.06	811944.64	4204406.34	5092773.57	4757473.64
TG(45:0)	12404022.52	11639636.9	10475296.61	11055106	9376495.17	10452397.98	10412345.7	10227153.42	13489397.19	13893363.71	5993005.6	9464789.36	9615734.02	16208841.76	7436330.19	10506318.79	9928620.53	10367504.55	10658847.07	12412318.77	4715475.33	14784851.5	11104249.48	11856778.24	6525230.46	7530841.12	14919503.33	10428765.13	10141946.44
TG(45:1)	1172145.96	1135398.75	101767.18	110408.99	103791.19	93382.77	100557.83	94457.84	1009093.57	889171.47	1133953.44	591929.88	1066173.61	871835.18	1348913.45	1337951.73	1049929.53	1095385.76	739979.81	970099.91	1074962.71	1231211.47	1141638.7	830105.93	1132591.02	371239.07	1055636.51	1089620.33	1033705.79
TG(46:0)	12915895.44	11982649.29	1630620.52	1784272.31	1596629.11	1458531.81	1557481.06	1529108.35	10349127.52	8995147.7	8851799.48	7883156.66	10572259.06	8877804.32	10556169.94	9996863.44	10685489.69	11217332.38	7772997.46	9255797.86	8899320.39	11183889.62	10899603.85	8054605.4	11396531.03	7276603.61	11317851.15	10945060.87	10641150.01
TG(46:1)	19810024.94	18822842.22	2684550.85	2795278.92	2813824.71	2502880.77	2547310.46	2500028.17	17730798.33	16506063.68	15441160.35	12004142.15	16546156.35	18775359.3	19282153.41	20961806.8	17245541.36	17421058.47	12607165.77	17319150.35	14894243.78	23029210.71	19110424.01	13929739.28	20137090.45	10303994.25	19430135.89	17488541.64	16899645.97
TG(46:2)	19079200.04	18372482.73	1513740.79	1578330.68	1567570.97	1382901.49	1393316.51	1404800.45	17097056.34	15454502.16	15702282.98	12551243.51	14864994.63	15112815.75	19758771.98	20339603.99	16769089.95	17134424.56	12037576.76	16967012.96	15526922.24	18173054.32	18494838.4	12684332.19	20151211.72	8653065.43	16896136.48	17336536.95	16694321.11
TG(46:3)_B	5357271.62	5259122.73	410349.81	429815.25	433382.09	376837.31	377791.11	374550.3	5135978.19	4064750.65	7119929.6	4461609.19	3319741.5	3265169.44	6567479.06	6724117.34	5054855.98	5657395.82	3203721.15	5005871.62	9306860.48	3763639.11	5548359.52	2995417.61	7106138.32	1401907.76	4186597.48	5405948.75	5185958.6
TG(47:1)	3199188.63	3109106.59	418662.48	439619.5	428043.45	388000.15	402777.77	399102.92	2974785.35	2711432.04	3245107.26	1907789.62	3312122.29	2326050.24	2852021.73	3543233.62	2830208.45	2798197.2	2436890.79	2818145.48	3145133.2	3349579.71	3316080.24	2710793.45	2758908.15	1500486.75	3146633.46	2881147.28	2691790.68
TG(47:2)	2955465.71	2870674.33	232459.33	244844.23	263915.72	215844.54	242677.32	241417.04	2598181.91	2220403.23	3360896.47	1961986.14	2762216.15	1714598.94	2931175.36	3484373.38	2720094.1	2847736.77	2192296.22	2543355.9	3548097.68	2342305.2	2897135.65	2185780.15	2952466.82	1304084.11	2298128.73	2836768.01	2679094.81
TG(48:1)	48908663.77	47145963.14	11165967.77	11452646.18	11470229.96	10546473.96	10602849.28	10423980.24	43675449.29	41041185.34	44949014.1	40238140.72	45516291.7	39328728.57	39493402.4	45088840.87	43467291.4	43667101.33	39315508.35	41790672.35	44699236.89	47372497.58	46031761.1	41412457.22	47098168.75	40163153.46	45219852.13	43026085.86	42033046.34
TG(48:2)	41040310.48	39303769.99	10196602.49	10373887.44	10353151.31	9542985.53	9642132.85	9596688	38635442.39	35852641.61	36437856.13	31230452.4	35486079.82	34667713.52	34840485.1	41352269.68	35919948.43	36082470.58	31210651.74	38147804.78	37147988.8	40827440.51	40005355.8	33762631.2	38332794.41	28094905.14	37651554.28	36246280.79	34464219.16
TG(48:3)	31760981.03	30778468.78	3610114.76	3767312.92	3749679.95	3390097.56	3325656.02	3315213.06	28721113.12	26060619.38	28358112.26	25707493.4	25646508.07	22823853.05	29295813.96	32428048.67	28226546.41	29143624.9	22272407.12	28330262.29	29424058.55	28661788.65	30432943.97	22512845.31	33331416.59	18513119.75	26417366.65	29306540.32	28131408.87
TG(49:0)	2431765.04	2307905.47	437700.19	471144.7	430823.87	354702.45	378079.24	411554.24	1924407.15	1538589.91	2040581.33	1573622.48	3009659.06	1314257.99	2025256.75	1764812.77	2089006.41	2207736.74	1520407.76	1748597.22	2136017.92	1904494.29	1983209.99	1540193.71	1873064.92	1066260.38	1925010.27	2217558.74	2117017.8
TG(49:1)	12337340.49	11847790.31	1731547.94	1815024.47	1777490.38	1625492.36	1621699.81	1595331.86	10843547.81	9830489.79	13202405.09	10049884.14	13625720.16	7965481.67	9805397.91	11546550.04	10975118.08	11091044.47	10183960.53	9998604.71	12685086.92	11117053.92	11846402.45	10978722.59	10767204.97	8329680.49	11338033.05	10936855.51	10594982.9
TG(49:2)	11878132.14	11519362.16	1617687.55	1619799.46	1630385.28	1473191.11	1482580.02	1493310.26	10770071.48	9881101.05	13617843.87	8634422.99	11823448.69	7463187.72	9414245.58	13235531.63	10795378.02	10791453.07	10658766.32	10267773.12	14148113.87	9745126.97	11854162.33	10698199.82	10861409.71	7860068.6	9663331.31	10931420.35	10367159.04
TG(49:3)_A	3926430.27	3917988.4	513266.92	537213.04	524301.78	485619.36	485640.9	470406.42	3621180.02	3010221.14	5342503.06	3320165.47	3703744.65	1985354.01	3447233.07	4664396.24	3666236.55	3888195.4	3615034.68	3534557.8	6050401.34	2441558.82	3842123.72	3236376.31	4137699.29	2422873.18	2881229.33	3942400.77	3756250.28
TG(49:3)_B	7462050.46	7204696.46	3227742.45	3411218.68	2862366.09	3061000.59	3033984.05	3011110.49	8033475.34	8490987.1	4604872.75	7355858.97	4582469.69	8923462.12	5566974.83	7035106.66	6673380.82	6828220.34	7368349.84	7378635.53	3942770.74	7517089.62	6848281.97	7412547.19	4514783.64	5681832.4	7765399.14	6656616.67	6526703.52
TG(50:0)	20969047.06	20067038.29	3349016.72	3609584.47	3302892.39	2730548.96	3143629.09	3099849.34	11966527.32	8895684.64	15781346.1	10275500.85	23301067.38	8264459.7	19304706.08	10910525.75	18034187.32	20738103.02	8991955.87	11494280.62	21081891.89	14603059.32	12482280.63	8556327.59	19327605.46	13055576.2	11674402.53	20166624.56	19230974.37
TG(50:1)	67215297.74	64205508.64	35296217.91	36153395.73	35918642.62	33334156.62	33642919.32	33436944.41	55379700.39	52625916.16	63512975.74	58179812.57	68569866.73	51321804.91	54572751.35	56331546.16	60842546.47	60072068.74	55425942.95	55422633.17	65160420.94	57524736.16	59231928.67	55937958.05	67944157.25	63386116.69	57554647.15	58728893.88	58365207.64
TG(50:2)	70024858.01	67689854.5	37674245.95	38252098.12	38956806.62	36333203.89	36640175.86	36204716.47	64080443.86	60893553.63	68656451.09	59996805.07	65093161.56	56337741.63	55839352.33	65371900.67	62213082.31	62376527.46	63259365.61	65161890.42	71658969.72	61565172.7	66839803.52	62562132.85	68077743.28	61768942.5	61735957.75	61730213.57	61222199.07
TG(50:3)	53789352.45	51906755.02	26274785.36	26790598.7	27043610.24	25302541.74	25016432.15	24865973.48	52013122.6	48926160.16	52749663.99	45231359.33	47639441.74	43275454.43	41896374.84	53985546.31	47279581.1	47716221.87	47441002.04	51745309.17	56004079.37	45367873.82	52911671.25	47422109.87	50891479.36	43788649.38	47538993.57	47925173.69	46473833.66
TG(50:4)	31353836.47	30317773.32	7102335.01	7387683.89	7265274.05	6658507.1	6551306.68	6503736.29	28486028.64	25934336.78	33529397.15	28960939.13	25497639.57	19655518.86	27048950.58	31986723.52	27912926.27	28806187.32	27114065.97	29559336.9	36709102.9	21387794.39	30065048.27	24691442.06	30976085.56	23915226.47	23839466.73	29006127.37	27511864.06
TG(50:5)_B	2222478.42	2174998.19	1451848.72	1516848.38	1504206.01	1350535.81	1341458.81	1338119.74	6297192.67	3332218.69	7091130.77	5402167.45	5170714.32	2058929.34	5362093.17	6977642.94	6346581.22	7061486.61	3336528.94	1995568	10108652.7	3412433.17	6568393.99	2910699.38	5959570.27	2200786.39	3038212.35	4605312.86	6502703.98
TG(50:5)_C	688914.08	671004.08	168125.46	176210.91	174739.87	164584.21	162759.25	161146.97	689684.67	686630.68	694411.01	597391.69	760315.58	564941.12	569349.1	727445.44	637273.05	618173.84	608018.1	618939.33	602206.47	702781.81	729748.58	675106.91	552136.5	446559.18	734668.7	628189.54	602900.34
TG(50:6)_B	783066.16	764217.14	79671.54	77475.61	79140.67	67726.65	68155.85	65746.82	1064005.95	802917.89	2076013.84	753730.38	606640.18	310669.7	516358.35	444366.26	715816.22	810685.18	832853.84	969216.84	2711541.95	216381.92	1248120.87	899944.06	1294115.58	210708.4	882433.62	791899.11	727903.35
TG(50:6)_B	686445.27	709895.13	128549.74	211902.19	262395.05	227158.22	167715.12	243173.1	781095.21	615451.02	3330825.21	917078.88	487537.21	165360.49	279169.65	1236279.82	668085.21	728147.64	1412696.37	690758.58	4411704.86	187911.13	2005035.46	1384839.39	1056013.68	235547.41	529198.81	703493.76	706305.78
TG(50:6)_C	719798.61	717414.75	126067.5	124909.91	126353.67	118768.17	116526.13	117334.31	742459.19	731769.01	738815.28	513766.56	702860.27	624394.07	616920.13	917083.09	676715.14	666598.41	684785.49	686536.12	690148.48	736847.65	775757.13	700555.29	581800.37	461143.57	702787.54	654351.39	636221.49
TG(51:1)	19038407.05	18396953.93	1823230.66	1911663.32	1877310.65	1687353.14	1714485.13	1676878.4	12790254.46	11100283.77	20978839.24	14955240.89	28156543.02	9559523.4	16807057.73	14455689.95	17474653.81	17891049.94	13298735.68	12572462.1	22078181.35	14549955.98	14724138.97	13451455.1	20111158.03	15145207.99	13004093.41	17609320.15	17082534.06
TG(51:2)	36334614.11	35070367.69	4541704.5	4642506.86	4588437.65	4159434.2	4177208.91	4181637.59	28931689.44	26429674.65	38290571.42	30681875.27	37653288.21	22358406.79	28444086.05	32322000.76	33057723.11	33240218.61	31289614.42	26779921.23	39434297.51	28959797.57	30607255.63	31657495.53	34573174.94	33214066.35	26547664.37	32684654.11	31919503.97
TG(51:3)	19603847.07	18996582.76	3749327.28	3837391.26	3835729	3523805.61	3519756.41	3454417.45	15962906.83	14473490.37	22312302.66	18426407.39	18747596.3	11510208.61	17036908.29	18912903.92	17915045.99	18233866.06	17989161.59	15372532.46	23927496.53	14092255.19	17318294.93	17290438.77	18992414.83	17214597.75	13885203.58	18370461.36	17657022.03
TG(51:4)_A	5529813.41	5379116.01	1282224.81	1239786.73	1231433.9	1201490.74	1115552.66	1090652.42	4115900.04	3521494.15	6822456.16	6099150.16	5354529.85	2481787.33	4803717.97	5026648.31	5152746.27	5450865.89	4625115.28	4059110.72	7775570.65	3097010.58	4538856.76	4173339.07	5991701.31	4445568.34	3304013.65	5394464.62	5108156.53
TG(51:4)_B	260489.59	260092.75	197248.52	194164.57	199491.2	191281.19	187923.44	180272.18	226340.1	226593.66	250875.28	231020.61	269051.82	217204.89	216575.52	236360.93	243809.12	234661.77	225537.23	206501.95	240118	229664.93	242238.16	224098	259911.5	248589.32	235142.02	226777.68	226119.6
TG(51:4)_C	1874581.64	1801179.4	553726.39	588208.49	554515.77	467218.7	527036.45	529041.23	1184857.47	979029.52	1402235.82	1090046.5	1948412.7	933213.13	1623537.71	1116919.88	1635487.75	1844245.88	924226.8	1115436.51	1672121.81	1403175.78	1247725.16	900755.02	1624990.29	1200074.05	1179258.07	1802024.3	1721596.22
TG(52:0)	8690047.58	8222653.12	813497.95	848651.97	789167.86	664011.53	749244.87	811242.09	4896258.26	3062850.07	5301120.54	3006592.44	9741807.8	2608867.53	10063856.27	3623870.27	7265063.97	8892914.13	2527128.06	4399557.2	8233266.56	6338285.74	4538557.06	2497645.64	7715109.72	3529777.92	4256959.64	8688745.7	8014059.34
TG(52:1)	82545412.94	79859639.76	15594998.24	16424838.24	15799224.51	14146195.18	14452739.52	14434168.74	65983057.39	59593215.53	77931059.68	68452739.27	88663349.02	58130913.77	77674067.77	67996195.37	76487274.11	77567143.63	61829618.36	67005153.63	82852151.16	74748563.92	69610074.78	61592979.65	84976615.45	75922210.84	67133327.36	76345346.36	76577261.34
TG(52:2)	113893720.3	112282627.1	82189206.13	83317658.31	83485386.34	79516531.22	80102438.54	79611785.06	104094511.3	100272965.4	113756925.3	112258328.3	113029812.2	95693939.1	102351859.3	102468793.4	108011587.6	107796984	105540257.2	111866206.6	115554522	107886537	107032676.4	106537629.9	117540856.1	113074048.9	104522554.3	106380806.5	106903656.1
TG(52:3)	105187354.2	103247740.4	78978222.27	79466005.13	81183457.38	76980976.88	77699255.29	77088330.42	95417478.07	90822964.77	104401765.4	104189277.8	98024499.59	83368897.98	92953913.86	94644599.23	97387793.36	97285319.95	97102500.26	100455673.6	108100325.9	92187171.56	97698598.72	96785266.56	105491705.5	100841177.4	91110228.69	96899214.24	96239969.09
TG(52:4)	85494274.93	84610664.05	61610383.86	62785855.28	63007564.35	59833305.06	61421490.97	59222138.02	73311331.88	68694548.78	79601786.31	90220858.31	76877568.6	63842857.26	72637628.72	74149509.25	77134275.14	79971942.29	71566119.62	72102702.91	86316273.53	67862310.01	73760490.45	72209816.92	87667453.35	85371393.17	68748458.45	80344846.94	75987673.68
TG(52:5)	37047795.22	36081561.82	17182435.22	17765904.29	17755645.57	16347720.54	15802021.02	15789714.57	30182816.47	26700601.03	37478373.46	44178916.72	32536233.16	21027394.72	28915877.87	31616104.46	33003508.97	34927855.97	30495407.66	28947443.78	40899959.62	26388327.73	30465576.88	29332577.18	38888354.88	37310118.13	24279508.97	34124250.61	34091432.74
TG(52:5)	8905086.74	8893524.48	5143093.37	4826909.95	4539909.03	4352592.91	3895263.34	4026574.71	7155367.62	6000198.14	10653702.14	11132776.41	10913698.77	2851743.1	5249535.82	6854210.39	8728959.9	8545259.74	7559812.4	7160405.33	11901504.12	4578662.12	7753465.06	6207744.42	12591001.01	8038026.19	5847561.61	9496391.09	8240666.16
TG(52:6)_A	8334338.95	8083247.35	810340.41	819921.18	2244360.96	751685.2	755477.58	1978939.2	5467166.49	4225145.54	10615563.71	5892930.07	4602838.02	2660278.26	5198750.47	5652389.29	7814633.91	8875932.14	4796659.57	7023987.73	14871981.52	3066126.88	5601086.21	4205476.73	12920961.59	4955419.86	3731326.74	8403627.78	8238728.86
TG(52:6)_A	1409543.78	1524769.05	275577.48	262885.44	246384.75	234530.72	216036.47	216722.31	2059220.62	1990211.28	3223148.31	1702712.18	1710934.99	670615.13	607919.44	937191.73	1382073.76	1327502.89	2407115.83	2119207.86	3011142.79	451088.66	2389768.84	2958083.38	1751945.15	798193.64	2242019.2	1246941.24	1307709.35
TG(52:6)_B	2416501.35	2424789.13	422751.7	444170.04	432848.61	408448.82	394882.86	392420.34	2166533.84	2103668.04	2454088.77	2239326.46	2536367.4	1873050.56	1911002.2	2423232.99	2297101	2234563.67	2340167.19	1946626.98	2268824.11	2209144.64	2249703.3	2319388.8	2170205.11	2214860.19	2048658.17	2243258.25	2168387.56
TG(53:1)	8959894.58	8525325.41	285505.15	462795.81	310106.46	272167.46	274005.94	280600.05	5384901.58	4261429.12	9400602.99	4895020.08	14705421.25	3584767.23	11381975.8	5478797.65	8133953.03	8976970.4	4422358.56	5447197.11	12601528.75	6374379.58	6130576.58	4337661.06	10895648.17	6298974.42	5335232.7	8667527.78	8288478.58
TG(53:2)	28059415.01	27162827	2810686.28	2880127.34	2885109.36	2661395.28	2626481.46	2595677.95	18912374.23	16893602.55	32996842.52	23299476.09	34807382.18	14750738.81	27951824.29	20933014.86	25996778.23	25704258.22	21525779.01	18405390.38	34969794.52	20595645.06	21475194.7	21577222.42	30526745.2	27567504.25	17939465.3	25006554.24	24538560.9
TG(53:3)	25487169.52	24541108.93	3561632.1	3645665.82	3616679.59	3368217.89	3317333.51	3266623.68	19182747.57	17521524.58	26749880.49	24159976.85	24167467.49	15885826.18	25176274.04	20348734.27	23137776.36	23104567.49	23151144.77	17906210.35	28471289.18	17512117.41	20118152.8	22206431.53	23432936.3	24811091.92	16843920.57	22667323.42	22171216.41
TG(53:4)_A	10113502.31	9762856.35	2380994	2490366.02	2817547.17	2256613.76	2564989.95	2187522.03	7469365.39	6859128.49	11039353.51	10366116.07	9717136.61	6030226.2	10893324.57	8481313.08	9228570.56	9362498.72	9291952.04	7367511.25	11983782.08	6553400.87	8079100.59	8729379.91	9393579.53	9494471.84	6553781.3	9426939.04	9028495.86
TG(53:4)_B	815744.64	839020.28	148424.28	152390.43	152527.24	139239.31	130470.6	141265.05	712371.88	699621.71	887029.79	758054.17	811020.24	724706.36	904287.32	751170.94	845566.11	839418.14	798698.11	758269.7	934870.11	738417.83	801817.06	756900.34	871629.13	862464.61	704552.58	846265.54	814748.4
TG(53:4)_C	490490.69	467684.62	143935.69	150430.42	153368.49	142895.35	132741.88	135902.4	395075.81	370209.62	450477.23	413341.95	487108.96	364360.72	438389.72	404932.99	443247.77	440234.66	362033.35	392514.33	440940.03	433666.62	406287.55	368054.65	461566.43	429440.52	394745.83	431555.55	431453.98
TG(53:4)_D	1166557.95	1112855.28	178003.4	179864.6	187448.91	141910.14	171426.65	166008.44	687109.81	493444.88	748343.25	493362.43	1221527.79	444686.5	1207101.19	564833.92	996472.8	1160336.66	422086.32	632609.63	998895.22	887013.32	682481.85	425113.02	982470.42	540689.57	639549.56	1142750.35	1055444.02
TG(53:5)_A	3432913.57	3342745.99	1200739.87	1203502.52	1203455.95	1098910.22	1096070.19	1077030.35	2409885.25	2109197.57	4211003.27	3886819.02	3718721.78	1533791.81	3250859.07	2681668.84	3169665.69	3332227.1	3281218.27	2409181.95	5285066.73	1825442.31	2602123.07	2891044.85	3700888.42	3177028.04	1986216	3311258.47	3176824.51
TG(53:5)_B	1190978.76	1348093.16	312839	365583.82	360262.16	305927.48	289204.82	322579.05	954953.07	927363.15	1478148.41	1444252.6	1153088.82	51429.3	1659581.66	1144602.29	1381103.57	1330663.52	1152197.84	1049949.21	1455686.18	1066578.7	1045328.91	1057615.7	1491551.74	1488776.55	907173.78	1367516.62	1253922.39
TG(53:5)_C	509577.58	479848.2	526906.16	534329.48	533127.23	516075.89	512776.27	509642.48	464977.63	446675.29	453750.42	479978.15	424174.53	431499.54	387777.58	425570.05	460083.75	421572.4	430723.79	461214.1	413091.2	441933.52	448348.18	466199.25	436470.75	450024.82	459787.9	415170.74	414815.33
TG(54:0)	1977240.77	1835980.7	181436.84	188357.02	177736.81	158525.6	173439.63	182810.78	1285907.94	807655.81	959932.8	520306.04	1660303.42	591782.39	2687224.04	814442.01	1601044.12	2002206.42	476814.18	1122631.96	1454860.18	1628292.06	1101191.61	483121.78	1665647.38	608840.95	1030067.3	1951099.76	1792258.87
TG(54:1)	45579024.03	44067056.73	1577386.87	1699250.64	1567760.73	1384497.26	1475135.63	1475213.95	27257955.17	21702066.5	38966918.99	21622906.72	58487874.47	18781525.11	61495443.96	27856172.01	42055348.02	46107749.2	19080420.35	27973353.57	51958011.76	40799088.04	30355991.44	18798430.35	58612013.35	32667421.57	27633699.59	44685703.92	43032808.47
TG(54:2)	113942930.9	110725491.4	15443570	15735658.36	15393648.92	13976762.71	14215546.96	14162321.42	95646513.93	90105842.09	107138706.3	100727840.4	110336125.7	89796768.49	107818156.9	95799263.18	106539355.2	105611313.2	96793803.69	98091891.76	112133173.8	104039960.1	99675876.62	96283301.16	113136824.9	108232800.7	93462874.81	104487410.7	105085346.6
TG(54:3)	102351809.3	101714131	41572086.91	42687267.5	42561402.13	39706076.7	39714190	39452507.76	94960038.04	92032417.32	104323052.7	95581993.94	95155063.18	92620642.53	106131593.9	94543410.52	98593049.36	99401234.42	99937569.36	98328053.23	107793749.6	95487918.46	97928990.97	97520104.49	104451139.7	101372074.2	91551114.24	97632057.42	97131937.94
TG(54:4)	86144884.32	89455320.64	42688584.15	43403849.38	44140840.35	41293973.64	41480927.16	39082445.98	76140464.31	68949759.18	88517116.65	85105639.22	76712615.37	71997102.51	91854256.27	74955533.3	80575065.93	80559020.78	82052774.46	73366625.27	92796857.28	74059837.12	75608010.2	79779188.71	85865632.7	87368597.79	71641139.97	80119901.57	79356501.36
TG(54:5)	25871937.92	24627116.13	11475386.52	11623118.74	11241432.78	10673438.72	10649445.07	10463361.34	18782158.76	17319551.25	22650714.97	31025762.28	27683985.47	10840267.22	16526807.21	16178958	23345797.13	23556459.42	19339385.45	18987033.65	24266587.03	12240717.92	20088597.16	18934752.59	29660759.96	29278816.44	16277575.39	23638233.27	23152876.92
TG(54:5)_A	67006781.68	64078521.72	30607538.97	31272840.23	32290111.6	29430653.9	28907446.64	29169424.52	48016245	45328699.14	60264197.41	68807550.71	53446072.99	48428932.86	67669314.12	48076887.38	60018615.41	60270892.58	49110568.84	48745020.19	64223723.13	48497044.5	51087830.76	53566584.9	62335855.93	65803525.64	46377469.37	60085797.36	57434582.71
TG(54:6)	24928365.03	24603146.2	9967432.55	10067248.68	10152986.39	9797372.13	9271121.47	9026615.1	19290832.37	17930068.98	31341846.34	32390301.77	26917485.84	6886347.24	12781181.47	17817069.38	23703322.74	24845161.91	24468825.4	20169375.73	35700726.58	7856675.92	20611665.55	20326415.86	32963179.89	24631950.66	14315781.03	24136989.79	23884134.46
TG(54:6)_A	31219004.81	30217687.24	10141160.29	10910682.17	10631551.14	9293064.83	9304124.88	9452380.09	20153173.78	18287734.11	29016053.84	39423396.01	22715133.17	19408673.97	35865720.54	22197984.63	27750717.97	28968321.91	23683584.41	20454078.61	31491124.26	19925177.26	21580025.87	22164782.08	30163207.67	30539024.61	18197177.42	29506600.72	27545122.39
TG(54:7)_A	5519039.01	5337138.16	1384992.85	1413879.77	1447781.87	1276449.53	1232934.35	1217420.46	4292699.35	3145230.78	9608970.66	9228737.1	3155717.28	2452849.58	6446581.5	4231952.25	5631228.6	5764046.2	4431692.97	3931423.6	12629711.13	2951868.9	4429032.61	3765809.29	7275758.69	3412996.89	3008213.47	5865551.7	5319918.12
TG(54:8)_A	1101768.41	1382620.89	173379.51	495338.68	205187.36	197233.66	298178.12	431271.2	1702875.46	1151814	3529279.34	1460706.1	685553.64	195191.68	481154.49	1304736.58	1034404.69	1459756.24	1540963.01	1311458.16	5740301.85	232410.99	1418445.8	1373764.61	1618462.22	395804.71	995287.67	1405609.47	1068773.79
TG(54:8)_A	321660.25	350091.53	137263.02	159985.86	148051.16	150345.32	153171.27	148014.45	246906.19	168152.99	501525.72	540172.05	202856.71	158450.48	312337.12	335383.58	288858.69	406243.75	244957.7	223353.16	899222.13	204019.11	247272.8	216403.03	401907.39	177348.63	170613.53	388847.67	294337.22
TG(55:1)	1149812.96	1089695.12	0	0	0	0	0	0	1021558.19	652942.24	1279808.29	442573.47	1449770.91	475611.27	2405576.29	737868.54	1044388.93	1186715.52	451328.51	1021412.94	1842007.32	721998.42	1131936.66	442543.36	1366142.74	696642.18	824324.76	1124906.33	1094703.67
TG(55:2)	6770951.61	6597015.25	132639.61	140339.44	123694.47	129238.53	118975.3	136046.33	4485059.45	4101419.29	8526645.98	4062988.42	8398960.17	3079777.31	8942299.19	4429384.85	6376896.44	7032766.9	4639959.65	4627404.56	10963080.76	4436676.16	5112817.18	4131707.7	8157296.83	6530904.49	4094423.38	6556813.46	6308388.71
TG(55:2)	317829.45	255103.8	127720.97	124948.62	121448.01	124501	111811.01	102245.37	1007235.7	996646.24	1217075.89	299370.01	873935.71	383430.93	878525.08	983592.25	218474.17	1045095.73	1051294.62	258338.89	1175828.85	342141.01	325832.67	1078756.37	861445.86	864853.46	287500.14	265455.31	273393.8
TG(55:3)_A	894695.93	868997.19	345875.56	94330.89	357396.88	82500.65	81233.56	333460.96	393358.78	360788.97	815733.58	868798.18	733971.2	695485.15	947326.03	361222.01	756813.72	755924.13	799783.2	360723.89	811873.15	338912.63	721088.53	522235.69	716377.62	842821.15	332824.55	725665.68	719150.9
TG(55:3)_B	4732697.53	4604461.9	375287.36	348907.94	374492.77	310015.88	311926.64	337481.26	3472459.33	3192758.62	6118732.63	3800268.37	4501873.3	2917510.1	5823385.88	3690167.41	4412629.56	4354153.92	4402565.28	3436786.65	6743663.49	3392779.19	3982043.65	4153742.5	4886727.42	5107422.24	3086273.3	4263525.8	4153573.53
TG(55:4)	2949570.7	2826093.26	389124.52	395226	389636.55	364492.2	352812.4	356081.46	2062688.41	1928128.45	2984878.47	3040589.57	2583537.19	1805274.67	3408683.37	1966529.52	2650971.8	2628629.54	2652874.47	1974579.47	3199587.07	1802591.42	2182301.03	2543481.32	2545550.42	3128816.39	1807514.69	2608403.58	2520601.02
TG(55:4)	574026.28	552431.18	219377.36	345389.56	360887.51	329299.9	334563.23	205867.65	454227.35	261628.5	523121.4	582966.31	538396.61	240412.11	275337.97	233550.99	485532.73	494525.08	506830.57	439201.7	504475.23	230114.32	471157.6	277958.84	476014.8	553634.27	245456.48	478243.22	471587.88
TG(56:0)	328786.47	310228.48	0	0	0	0	0	0	297109.03	185992.55	166687.46	130529.13	205107.38	163566.79	476034.07	182488.65	271039.84	335606.74	105456.84	245612.07	226024.5	201527.27	223638.74	118751.14	216753.74	188827.16	236414.97	323023.67	294423.62
TG(56:1)_B	4616793.55	4452360.89	160906.86	168717.63	160204.78	137384.22	153549.06	150402.79	3323345.04	2536243.24	2975168.53	1335666.35	4046652.6	2009728.69	9411936.07	2853849.43	4166134.93	4773229.72	1325783.17	3360328.08	4662791.98	3018983.61	3683019.77	1247028.39	5336497.97	4068174.81	3335150.01	4591992.47	4359364
TG(56:2)	36713602.31	36000737.07	580481.92	608794.23	585503.97	515372.39	536545.92	533335.32	25347599.11	20991855.99	37956454.45	17995336.77	35815797.82	17138041.69	51997574.12	23458047.61	34595543.35	37435500.02	18718541.33	25723233.56	51583954.69	23714861.19	28835959.81	17617032.76	46437199.05	40839228.37	23852093.18	36151463.89	34945322.16
TG(56:3)_A	4518789.43	4261381.61	699040.63	700513.85	669505.22	606097.83	606941.17	548570.58	3171865.9	2994651.95	3900599.51	4413463.69	3093019.45	2896715.25	4750953.87	2946435.34	3929302.55	3882062.48	3475409.61	3001520.16	4148115.71	2712201.96	3372245.87	3366139.45	3997880.69	5295183.45	3004987.59	3824145.6	3746418.06
TG(56:3)_B	57326155.21	56121418.73	1340836.16	1365922.51	1341687.48	1225645.49	1226175.97	1236018.65	44390052.63	40310153.07	60435532.14	44534874.86	43930357.7	37139561.3	58529964.26	42626758.04	53961539.62	53919358.48	48388244.51	44266516.68	65623634.5	38822081.22	47805480.15	45786085.52	57759123.24	65394351.88	39096512.9	53025948.53	52124155.95
TG(56:4)	21662438.98	20722522.69	2311587.14	3391978.55	2292079.62	3109884.94	3084169.34	3089309.42	15516407.15	14652548.02	19552666.44	21959220.79	16186764.28	13868222.68	22352553.96	14123584.73	19607628.12	19501279.49	16902881.5	15105847.26	20621904.68	13340164.92	16439229	16554852.07	19985992.97	26243526.6	14472579.71	19114725.37	18825281.68
TG(56:5)	11139101.33	10889309.55	3369171.1	3484105.01	3486253.67	3233015.1	3111442.94	3066197.82	7687617.03	7271980.32	9259065.43	12602750.18	11889497.49	4879407.86	7231828.97	5260366.01	9728494.96	9852058.93	8571316.63	7373218.8	9958052.86	5584105.13	8152407.71	7921283.47	11911676.43	10150437.92	6734510.83	9654923.1	9387888.68
TG(56:6)	29054774.46	27687480.2	13303792.15	13568754.89	13715728.88	12875529.84	12482497.66	13914006.09	24195132.85	23282552.02	35274670.01	33486047.28	27664269.43	12752196.73	18696922.68	16136860.01	26076532.97	26451689.16	32312447.98	24006974.36	37453252.88	13587106.67	25540444.05	31222615.01	30947888.01	35707630.66	20658360.45	26680080.83	25306405.16
TG(56:6)	7569724.09	7359158.57	1684281.36	1886540.7	1690290.75	1609798.2	2250619.06	2156418.52	5688602.75	5185820.56	7806208.44	9060157.29	6826341.78	3445208.6	6053718.41	3717251.56	6530830	6377897.18	6827591.07	5196087.03	8282373.47	3677571.66	6017905.88	7521796.72	7579028.39	7102020.13	5397449.76	6670394.01	6407608.17
TG(56:7)	22652632.08	22529505.69	7944738.2	7441434.12	7487513.96	6859329.21	6572166.38	6915779.97	16864086.25	15292473.6	31816623.92	30465220.62	19888924.48	7758416.36	14395796.46	14162791.63	26857827.92	21816348.67	31665046.66	16711493.09	48485163.08	8332330.86	17621515.05	22009147.8	28035366.25	29336286.93	12064977.86	21894344.98	21124770.74
TG(56:7)	11339748.21	10278961.24	3723599.09	3872391.84	3725307.13	3568878.57	3518327.86	3832639.99	14282461.86	13260542.15	20529302.14	10738864.42	11420975.3	4396410.45	5923795.02	7484542.6	9687944.29	9930501.72	15976197.23	13628535.3	21673792.37	4088645.3	15660312.3	18180633.79	11287300.39	8508126.65	13980190.5	10332736.36	9769376.17
TG(56:7)	3491255.4	3626595.32	429535.37	782598.67	829090.33	719660.42	703765.19	1092262.4	4407505.21	3808467.87	9723114.73	7455560.6	3042419.19	1770845.67	3400206.02	1814145.62	3051645.9	3819683.77	6144499.76	3952683.11	11249489.52	1665828.9	4501657.32	5841687.6	4165361.86	4558318.39	3793004.15	3360548.85	3223202.22
TG(56:8)	8819731.32	8358421.8	2258058	4342022.75	2405996.93	3967872.27	2132214.9	3801222.86	14641616.55	12524880.79	30744036.71	10553099.8	6478553.25	2181552.64	3938255.71	5294703.7	7825160.25	8437164.62	19340705.74	13976029.13	38216763.04	1851466.96	15493844.96	18059324.15	10048516.62	4301097.56	11327899.59	8488953.97	7952098.44
TG(56:9)	1597414.69	1560651.15	658291.7	769832.43	761101.19	705425.56	684200.29	674363.62	1810695.46	1387792.12	4602148.63	1446857.86	1138427.35	418087.16	685194.91	1285974.77	1466012.69	1632186.37	2036557.59	1596263.34	6669611.48	162335.59	1770471.74	1795687.79	2519866.76	378008.59	1130254.72	1571519.43	1510134.56
TG(58:1)	1003191.63	954976.7	0	0	0	0	0	0	841964.27	653499.59	564073.53	263823.6	705978.37	532708.29	2325013.05	644824.62	906091.92	1025661.94	251445.39	827590.16	829461.87	449387.01	906897.56	241940.91	779031.26	1100799.32	883304.8	983376.1	941081.73
TG(58:10)	929951.58	902151.36	496963.16	507153.78	511838.39	496022.03	456830.56	447026.67	887767.04	693570.51	2832552.86	1574993.7	598572.38	201396.26	445307.18	640188.57	68340.46	985224.16	1380164.64	901001.47	4376819.04	163543.62	995288.8	1127271.74	1492966.22	471752.22	727009.26	865215.84	878394.5
TG(58:10)	207914.25	211433.55	96524.83	96166.02	94063.49	94177	83713.76	86245.99	228687.6	168739.14	559809.93	355369.88	234609.91	42964.75	58662.51	116308.25	199081.81	209534.63	230436.72	197028.18	761288.91	0	225049.09	219864.46	347495.42	112292.43	130891.98	203354.93	205220.18
TG(58:11)	113817.39	111568.84	124835.88	123541.1	127265.09	122957.23	109563.34	109104.52	143557.43	56700.45	365119.72	177359.4	121160.86	0	0	146467.04	166122.89	177310.7	72182.14	116888.32	312807.65	0	191732.19	61271.86	174975.85	0	134099.53	172449.39	166338.71
TG(58:2)	5644014.3	5450032.84	214580.95	226141.67	211711.19	189842.08	197422.09	194423.27	4647344.36	3766759.62	4692402.32	1868873.51	4255594.96	2935004.44	11166250.31	3583900.72	5209923.18	5828117.88	2038283.26	4662957.16	7186271.16	2460906.62	5355789.49	1885175.74	5640097.82	6720142.39	4533977.54	5621921.32	5343585.42
TG(58:3)	11616718.27	11278011.22	243920.09	258813.89	255734.4	225644.99	233787.87	230523.13	9592504.72	8143776.35	16228221	5738449.27	8960005.45	5668287.3	15611376.5	7806148.95	10904718.44	11919394.03	7881275.78	9642517.81	23906724.79	4389080.58	11308273.03	6846411.4	14136284.88	14280449.34	8971310.85	11520338.94	11026345.52
TG(58:4)	4799742.95	4628918.11	257855.13	262849.91	192186.95	241912.56	238464.93	240203.98	4225610.66	3878727.7	5711001.18	3948137.82	3330124.73	2807567.34	5531950.04	3611508.2	4456424.22	4572572.18	3888962.75	4291437.65	6479390.26	2017415.83	4955744.41	3549219.58	4801838.72	5244589.28	4051018.34	4475306.29	4384779.66
TG(58:5)	1298750.1	1179743.26	392477.5	183385.35	185923.07	181887.49	393210.62	184975.75	1004687.87	911152.31	1078648.66	276324.13	921955.23	728279.46	1291208.04	934264.74	1591317.74	1106039.44	918415.84	903747.49	1076749.92	134434.14	1025957.25	878544.65	998189.12	1405751.13	965228.65	1074199	1034079.01
TG(58:5)	193009.59	242921.87	406387.9	245562.5	403193.45	372704.39	376436.11	370323.5	1388029.45	1295265.57	147730.43	1378646.41	355985.63	943468.61	191424.19	94596.29	1479149.33	1474473.48	170010.08	1311522.25	158805.22	848409.03	1442717.22	157898.74	218494.62	1973378.62	1257139.61	213094.44	225577.45
TG(58:5)	204168.95	172725.88	230615.99	225846.29	218343.21	208357.36	201700.27	207211.87	372279.46	182853.78	219500.91	307774.07	180587.58	230615.86	184522.36	98933.56	400510.84	393690.55	152541.43	383347.72	241299.46	127921.4	410681.84	148688.68	205452.52	339550.93	316250.37	151209.35	369086.68
TG(58:6)	1947926.83	1892910.39	749247.35	746695.1	403322.57	710347.73	709742.15	695595.87	1473560.59	1521713.15	2249758.85	1308357.03	1145744.49	875940.88	1336348.33	549902.37	1684474.97	1014920.23	2055654.08	1478624.9	2375180.05	880152.89	1603398.14	1753015.71	1815015.09	1467983.65	1242374.47	1655640.54	1655597.69
TG(58:6)	905268.22	835493.24	350040.38	528246.93	538588.1	117556.05	499445.98	137207.65	897737.33	763009.47	1079415.21	940237.09	1668763.75	398077.33	698772.69	475699.99	801587.87	807150.58	985018.93	703110.52	1125904.8	407245.66	960483.23	1207377.09	850561.12	914846.2	866899.6	819890.32	736111.96
TG(58:6)	329181.23	331289.64	111923.28	110881.47	115194.4	99328.35	93806.63	103371.77	312418.74	335631.08	417966.24	401760.42	461541.4	127276.78	235887.63	143121.12	307036.64	309091.36	347817.87	382751.33	444160.83	166861	377521.71	345808.32	370620.7	269589.22	284896.18	299342.29	289772.34
TG(58:7)	3574813.91	3410056.45	1306618.43	1421657.44	1441144.61	1291513.89	1275780.44	1256544.2	2902297.24	3485239.16	5106872.11	3846251.22	2769440.4	1694006.07	2282692.23	1469567.39	3020556.86	2989736.82	5102954.79	3081488.63	5605425.45	1342764.04	2974586.56	4770940.62	3192459.98	5107891.29	3096643.75	3087528.24	2954072.27
TG(58:7)	2288481.13	2270132.99	922209.23	845990.37	816894.64	827977.41	769490.02	742062.51	2503079.66	1784041.36	3751018.03	2486355.21	2623996.22	693271.82	1368891.93	1318698.42	2241877.79	2248451.15	3375297	2206584.07	4068418.94	997715.81	2837008.01	3380137.61	2512220.06	1963194.74	1888468.6	2219794.1	2078743.17
TG(58:7)	2013247.61	2065663.53	430968.29	464769.8	479436.46	424681.43	431218.13	409801.45	1947001.57	1897762.51	3527810.43	1854092.57	1814427.66	652897.14	1011361.32	1134980.57	1965813.96	1829061.08	2845364.35	2009211.7	3964115.53	630396.41	2203333.89	2784689.3	2021147.2	1223704.98	1861926.91	1829920.53	1759964.84
TG(58:8)	7448481.82	7098831.56	1722195.78	1681096.37	1710888.73	2062184.8	1550371.33	1958696	7981957.59	7444866.79	14032121.01	7283286.65	5937635.31	2324295.97	3899193.88	4500461.98	6579774.88	7065263.77	11427898.84	7738392.61	15542879.65	3283860.97	8713325.23	10976346.3	8086709.4	4892685.73	7100708.34	6942671.98	6657129.67
TG(58:8)	3370586.01	3406667.29	420924.29	515392.73	482223.53	659264.55	388866.62	623921.98	2553739.59	2488235.34	5481922.42	4658804.66	2914137.24	1118791.65	2285463.89	1589553.73	3224425.53	3112440.88	5082625.88	2584942.34	5770768.56	1005520.38	2714309.44	4434418.89	3411592.1	5157427.08	2196028.47	3295821.92	3194885.55
TG(58:8)	1159234.36	1170724.8	285699.41	304939.78	307993.13	281937.01	288706.37	270285.52	1058833.5	937894.91	2677285.9	1463144.95	888756.92	257731.79	671980.65	631324.68	1030195.18	1132730.71	1633116.68	1035218.83	3331536.94	260092.56	1129491.32	1452042.97	1551626.84	966859.45	864854.52	1090607.45	1005075.06
TG(58:9)	4475545.98	4318852.04	1465758.6	1504137.66	1497552.84	1407636.7	1318091.97	1314058.28	4489245.28	3842035.79	10878268.44	6212800.06	3297283.9	1058201.27	2488919.68	2669445.63	4211385.23	4528986.92	7011874.67	4334584.69	13177754.34	885761.63	4813181.56	6189520.21	5965616.2	2755112.89	3576523.62	5215864.64	4244027.64
TG(58:9)	782483.16	804170.39	274549.88	302180.48	118026.89	106025.26	282958.38	264564	564071.81	456479.2	1976446.94	1509020.5	782738.46	184434.25	500585.44	391447.98	720248.01	851656.51	1275908.33	537496.55	2888589.06	172085.44	569615.38	744288.1	1636799.26	840860.72	400272.42	1040081.99	951973.64
TG(60:10)	553891.85	527938.16	129141.21	103987.84	103141.69	96466.46	93079.81	92182.69	482802.27	493343.33	1358778.22	1031505.84	537225.18	109497.4	215827.56	230140.9	503657.69	546652.98	858723.25	531065.32	1756872.8	100251.9	571690.95	812242.68	774168.59	476757.14	348245.33	544547.79	530728.84
TG(60:10)	39123.57	44723.11	59746.94	60726.45	68368.09	73479.96	54584.53	66892.78	43630.87	47261.66	70796.06	66060.99	52423.6	0	0	0	44793.59	40832.2	61262.39	53161.41	70721.77	0	48512.2	60920.49	59418.73	0	0	39855.63	39597.89
TG(60:11)	379472.48	375297.85	153656.37	159329.8	156416.05	152715.23	141405.24	139636.2	519898.79	401442.08	1716762.35	540967.53	298446.99	62826.63	111469.72	200697.22	356512.99	392882.85	754605.69	448362.1	2383282.06	50746.82	508250.96	713783.85	565599.07	163884.59	342209.84	394682.49	374012.3
TG(60:2)	1560560.53	1514456.39	0	0	0	0	0	0	1451771.31	1158495.58	1039436.5	436853.13	1007850.53	900799.35	3653162.05	1047265.28	1446228.09	1610874.88	486992.15	1438967.67	1602838.94	647107.37	1588334.11	432671.37	1258419.54	1848774.47	1422164.19	1558996.53	1489021.02
TG(60:3)	2614391.53	2575079.78	0	0	0	0	0	0	2574295.71	2119978.31	3166485.36	1020999.08	1960615.08	1433345.34	4511676.04	1892625.92	2474980.61	2753312.96	1452911.2	2530934.07	5059669.51	978590.97	2921706.27	1238348.83	2929833.94	2608041.4	2345279.7	2647485.84	2549529.44
TG(60:9)	748836.28	734147.08	324956.17	335027.1	291592.68	310616.82	290455.74	256332.18	730763.18	335284.26	1205114.11	1149336.73	799183.94	233616.58	470645.6	381067.18	675853.96	718167.6	1180775.28	709196.65	1725889.58	87706.35	787958.49	1051915.97	980854.97	987075.22	479550.02	867145.45	837307.96
TG(60:9)	189308.81	183876.67	0	0	0	0	0	0	134635.26	128283.98	373451.27	262077.54	165901.46	0	87611.83	68014.12	160887.27	126600.26	249060.38	129869.42	492472.25	0	140010.19	188728.65	239644.73	105059.79	126738.81	148117.28	169378.22
